# Supplementary material for: Impact of Processing Technology on Macro- and Micronutrient Profile of Protein-Enriched Products from Fish Backbones
Source: Foods. 2021 Apr 27;10(5):950. doi: 10.3390/foods10050950 (PMC8145710; doi:10.3390/foods10050950)
Supplement: Supplementary file 1 [file foods-10-00950-s001.zip]

Archive with 1 entries (1 files):
- foods-1153962-supplementary.pdf
